# Supplementary material for: MrTPS3 and MrTPS20 Are Responsible for β-Caryophyllene and α-Pinene Production, Respectively, in Red Bayberry (Morella rubra)
Source: Front Plant Sci. 2022 Jan 7;12:798086. doi: 10.3389/fpls.2021.798086 (PMC8777192; doi:10.3389/fpls.2021.798086)
Supplement: Supplementary file 3 [file Table_2.XLSX]

## Sheet: Sheet1
Table S5. 26 candidate genes and their expressions in “MEsienna3” module with membership over 0.9
GeneID	membership	BQS1	BQS2	BQS3	DKS1	DKS2	DKS3	XZHS1	XZHS2	XZHS3	Y2012-145S1	Y2012-145S2	Y2012-145S3	NR annotation
MSTRG.10167	0.979712	5.67982	2.94327	1.20491	4.02107	3.37243	2.33651	0.762608	0.530147	1.03181	2.75958	0.972986	1.2106	XP_018854495.1 PREDICTED: CASP-like protein 1E1 [Juglans regia]
KAB1215956.1	0.90533	0.041911	0.0244466	0.00523005	0.0288842	0.0073177	0.0136006	0	0	0	0.0147722	0	0	-
KAB1212067.1	0.938594	801.508	441.485	135.411	534.799	612.483	284.038	115.088	156.411	143.88	252.631	284.881	92.2586	XP_023929734.1 acid phosphatase 1-like [Quercus suber]
KAB1227868.1	0.932694	1.98494	0.739927	0.248662	0.86325	0.392373	0.77553	0.0576869	0.0198182	0.00864196	0.673222	0.0489045	0.0406328	XP_018834644.1 PREDICTED: tyrosine-sulfated glycopeptide receptor 1-like isoform X2 [Juglans regia]
KAB1226613.1	0.902087	0.15088	0.145925	0.0271758	0.0774221	0.0292196	0.0518527	0	0	0	0.016757	0	0	-
KAB1226866.1	0.916391	7.68554	3.49957	1.33933	4.04621	1.66804	4.54121	0.091284	0.0161232	0.0344565	2.72628	0.0157006	0.00773507	XP_018834643.1 PREDICTED: receptor-like protein 2 isoform X1 [Juglans regia]
MSTRG.10161	0.960871	8.41775	4.49448	1.55696	6.03978	5.36486	2.78636	1.09106	0.564255	1.0405	3.83162	1.6945	1.9186	XP_018854495.1 PREDICTED: CASP-like protein 1E1 [Juglans regia]
MSTRG.8323	0.915802	15.7909	4.01433	2.73624	9.71323	13.2369	6.06379	0.378845	0.325965	0.614408	2.81556	0.242927	0.163022	-
KAB1221923.1	0.903068	29.8765	24.253	11.1166	37.4954	33.4084	20.6702	16.6994	12.5381	8.96895	21.001	10.3245	8.91114	XP_018820161.1 PREDICTED: mediator of RNA polymerase II transcription subunit 16 isoform X1 [Juglans regia]
MSTRG.8322	0.903992	15.587	4.11708	2.51373	9.75101	12.7723	6.15443	0.41113	0.369084	0.67731	2.63662	0.35295	0.152327	-
KAB1216179.1	0.946006	9.3159	4.23296	1.441	6.29152	4.83484	2.63635	0.836067	0.638476	0.858449	3.27068	1.06796	1.07634	XP_018854495.1 PREDICTED: CASP-like protein 1E1 [Juglans regia]
KAB1217381.1	0.955852	1.50717	1.19727	0.395324	1.58705	1.09868	0.830431	0.190272	0.158108	0.126246	0.491051	0.115309	0.159034	XP_018825784.1 PREDICTED: nucleotide pyrophosphatase/phosphodiesterase-like [Juglans regia]
KAB1227859.1	0.965401	6.91277	3.70645	1.05615	4.23482	1.97688	3.03321	0.153213	0.166977	0.128015	2.24191	0.169462	0.199247	XP_018834643.1 PREDICTED: receptor-like protein 2 isoform X1 [Juglans regia]
KAB1215699.1	0.951284	2.15003	1.34819	0.234819	1.4952	1.07755	0.745513	0.188991	0.115957	0.0542397	1.27749	0.039713	0.06466	-
KAB1225177.1	0.965325	4.50133	2.54232	1.11272	3.24354	1.77597	2.21183	0.412426	0.415949	0.142696	1.12057	0.44034	0.113214	-
KAB1217959.1	0.900609	2.1066	1.11273	1.11388	1.88413	0.877402	1.27265	0.710781	0.483983	0.558207	0.981368	0.605989	0.45924	XP_018853137.1 PREDICTED: uncharacterized protein LOC109015110 [Juglans regia]
KAB1227831.1	0.938546	10.147	4.40028	1.36607	6.77709	2.12192	4.42514	0.164847	0.148518	0.117836	2.99481	0.121695	0.114603	XP_018507382.1 PREDICTED: receptor-like protein 2 [Pyrus x bretschneideri]
KAB1212567.1	0.921804	4.09731	2.34289	0.958978	2.25846	1.17728	1.92357	0.228357	0.68929	0.314612	1.74497	1.11134	0.641136	XP_018834512.1 PREDICTED: receptor-like protein 2 [Juglans regia]
KAB1215696.1	0.952699	0.0675884	0.0411057	0.00949011	0.0627463	0.0496767	0.0375751	0.000850286	0.00135265	0.00246775	0.0188401	0.0015114	0.000792087	PSS21400.1 Myristoylated alanine-rich C-kinase [Actinidia chinensis var. chinensis]
MSTRG.16971	0.97875	5.39484	1.94119	1.10815	3.56943	2.30874	1.43384	0.501702	0.256315	0.298536	2.01245	0.421185	0.173929	XP_010043420.1 PREDICTED: PHD finger-like domain-containing protein 5B [Eucalyptus grandis]
MSTRG.9420	0.9418	3.86243	2.06062	0.326463	2.20567	1.17621	1.49439	0	0	0.109487	0.834469	0	0.0329666	-
KAB1216375.1	0.921907	8.11272	6.22511	1.15101	7.35013	6.11166	3.00233	0.176613	0.0408328	0.0907378	1.77056	0.0509667	1.29553	XP_018822974.1 PREDICTED: uncharacterized protein LOC108992786 [Juglans regia]
KAB1220976.1	0.903348	1.83626	1.16179	0.766656	1.89206	1.01437	1.26699	0.630851	0.700844	0.326247	1.27594	0.615306	0.89488	XP_015886404.1 uncharacterized protein LOC107421638 [Ziziphus jujuba]
MSTRG.2472	0.963528	6.85013	9.01906	11.62	7.06002	8.47407	10.3387	12.2805	12.2086	11.0225	9.98464	10.6579	12.1627	XP_018807821.1 PREDICTED: intron-binding protein aquarius [Juglans regia]
MSTRG.10798	0.931534	5.95046	3.77403	1.10988	4.31101	3.97205	3.29549	1.09171	0.880764	2.21856	3.01576	0.894606	0.659812	-
KAB1217369.1	0.939607	0.324001	0.146944	0.07551	0.307542	0.306783	0.206693	0	0	0	0.0900594	0	0	PIN07230.1 Purple acid phosphatase [Handroanthus impetiginosus]
