# Supplementary material for: MrTPS3 and MrTPS20 Are Responsible for β-Caryophyllene and α-Pinene Production, Respectively, in Red Bayberry (Morella rubra)
Source: Front Plant Sci. 2022 Jan 7;12:798086. doi: 10.3389/fpls.2021.798086 (PMC8777192; doi:10.3389/fpls.2021.798086)
Supplement: Supplementary file 4 [file Table_3.XLSX]

## Sheet: Sheet1
Table S6. 100 candidate genes and their expressions in “MEmagenta” module with membership over 0.9
GeneID	membership	BQS1	BQS2	BQS3	DKS1	DKS2	DKS3	XZHS1	XZHS2	XZHS3	Y2012-145S1	Y2012-145S2	Y2012-145S3	NR annotation
MSTRG.11314	0.901753	15.4317	19.4349	3.60729	8.39799	16.8994	11.7576	5.33713	7.65262	3.02735	12.4907	3.90955	3.72974	XP_018831640.1 PREDICTED: protein NRT1/ PTR FAMILY 2.11-like isoform X1 [Juglans regia]
MSTRG.8473	0.907814	1.67239	1.59538	1.10047	1.42395	1.41703	1.74624	0.808483	0.739583	0.496108	1.4742	0.809019	0.577439	POF18315.1 hypothetical protein CFP56_47560 [Quercus suber]
MSTRG.5779	0.920458	0.386151	0.431297	9.16457	2.22699	1.97085	1.26024	7.75211	5.41919	6.84845	3.47857	12.5016	10.8332	KZV22774.1 alpha-soluble NSF attachment protein [Dorcoceras hygrometricum]
MSTRG.1710	0.91769	0.585095	0.543124	1.61901	0.147334	0.334367	0.427816	2.10878	1.94635	1.32134	0.784858	1.9987	2.46508	XP_021594492.1 mannosyl-oligosaccharide 1,2-alpha-mannosidase MNS3-like [Manihot esculenta]
MSTRG.24391	0.930747	1.72855	4.24824	1.06283	2.17791	2.6817	3.14381	0	0	0	1.31777	0	0	-
MSTRG.5339	0.917842	4.16593	3.77884	7.11203	5.74079	4.4412	4.8287	6.86994	8.78988	9.82492	5.74129	8.09456	12.0105	XP_018809948.1 PREDICTED: UNC93-like protein 3 [Juglans regia]
MSTRG.4983	0.903197	1.35905	1.21966	3.55792	2.5844	1.16287	1.06638	4.28681	3.59348	3.02295	2.0564	3.41874	3.70897	KHG05147.1 hypothetical protein F383_08683 [Gossypium arboreum]
KAB1220039.1	0.922675	0.882522	0.239863	1.59746	1.41054	0.418393	0.518066	2.46607	1.94712	1.96821	0.946063	3.30286	4.09334	XP_018854546.1 PREDICTED: G-type lectin S-receptor-like serine/threonine-protein kinase LECRK1 [Juglans regia]
KAB1227185.1	0.941961	0.0924529	0.0916203	3.15953	0.758366	0.833329	0.857007	4.77024	5.93129	6.58377	2.4619	5.57332	8.5648	-
KAB1224340.1	0.936775	1.05317	0.688778	1.46168	0.83584	0.540918	0.678037	1.53587	1.2837	1.74851	0.964908	1.62054	1.54893	XP_018826254.1 PREDICTED: protein-lysine methyltransferase METTL21C isoform X1 [Juglans regia]
KAB1216913.1	0.921533	0.642694	1.01989	0.303493	0.600626	0.497393	0.853821	0.0069751	0.0142199	0.0187286	0.748509	0.0080391	0.00892785	XP_023915419.1 probable LRR receptor-like serine/threonine-protein kinase At3g47570 [Quercus suber]
KAB1214416.1	0.916831	23.1206	32.7574	12.9163	18.5366	29.6823	20.693	10.4829	10.1664	8.04355	15.235	11.6975	7.52395	XP_018859762.1 PREDICTED: LOW QUALITY PROTEIN: methionine adenosyltransferase 2 subunit beta [Juglans regia]
MSTRG.21747	0.900679	0.655227	0.712371	3.57534	0.825433	0.764768	0.914585	4.10596	4.01618	5.95192	2.26588	3.60507	3.67135	PKI39694.1 hypothetical protein CRG98_039907 [Punica granatum]
KAB1219620.1	0.913362	10.3199	13.9563	4.12455	8.24574	12.1149	14.7158	2.72964	6.97374	5.73147	12.1284	0.765023	0.468124	XP_023876900.1 uncharacterized protein LOC111989339 [Quercus suber]
MSTRG.1055	0.907154	5.2026	5.39901	6.78946	6.08209	5.8309	5.79971	8.39238	8.19997	9.20167	6.93032	7.72012	8.64333	XP_018858698.1 PREDICTED: metal tolerance protein B [Juglans regia]
KAB1206440.1	0.945487	1.55534	2.87134	0.411706	2.7164	2.45737	2.07179	0.0980537	0.0665377	0.0263455	1.98302	0.0179081	0.0298532	PSS04720.1 Cysteine-rich receptor-like protein kinase [Actinidia chinensis var. chinensis]
KAB1223156.1	0.924194	0.620502	0.425384	0.258985	0.547522	0.51029	0.530353	0.185317	0.273554	0.232847	0.471503	0	0.0156922	XP_023907835.1 aldose 1-epimerase [Quercus suber]
MSTRG.23908	0.926203	4.70134	5.48798	3.30395	4.15437	3.85936	4.32652	3.47612	2.62606	2.87952	4.22818	2.40288	2.56153	XP_018818342.1 PREDICTED: DNA-directed RNA polymerase III subunit 2 isoform X1 [Juglans regia]
KAB1211076.1	0.933623	0.56399	0.497748	0.320098	0.556344	0.687066	0.600182	0.146281	0.293137	0.222466	0.459377	0.237569	0.217118	XP_018834916.1 PREDICTED: uncharacterized protein LOC109001882 isoform X1 [Juglans regia]
KAB1223465.1	0.925958	0.600255	0.23865	1.18403	0.527412	0.152565	0.295891	1.91696	1.48085	1.58734	1.3837	2.18369	2.93274	XP_018859485.1 PREDICTED: G-type lectin S-receptor-like serine/threonine-protein kinase LECRK1 [Juglans regia]
KAB1200450.1	0.927094	0.178725	0.44384	1.45305	0.056128	0.141314	0.0710018	1.48998	2.78953	1.69757	0.824657	2.79579	2.07822	XP_021834848.1 TMV resistance protein N-like isoform X2 [Prunus avium]
MSTRG.17027	0.942582	71.2825	87.4967	41.4365	76.0795	99.8831	70.2591	53.5619	42.3433	36.7722	54.7095	34.5616	25.7141	XP_018838620.1 PREDICTED: leucoanthocyanidin dioxygenase [Juglans regia]
MSTRG.18407	0.902819	6.0054	5.14811	6.92798	5.75519	4.55268	5.65107	7.17017	6.79772	7.22915	6.18341	6.94062	6.74147	XP_018818528.1 PREDICTED: transcription factor bHLH49 [Juglans regia]
KAB1207582.1	0.949259	8.40812	7.06151	11.8571	10.7702	8.39627	9.06151	12.0505	12.9328	13.0436	9.16445	13.0082	13.7348	KHG29974.1 Transcription factor protein [Gossypium arboreum]
KAB1212265.1	0.953172	59.3445	52.1953	21.1858	56.6673	65.675	60.5416	24.1942	29.0082	25.676	40.9462	0.0880002	0.407415	XP_018806786.1 PREDICTED: aldose 1-epimerase [Juglans regia]
MSTRG.1395	0.914487	0.218768	0.187736	3.41965	0.859742	1.50648	0.908736	2.6828	2.94984	2.48211	0.719905	3.89116	3.10464	XP_009347036.1 PREDICTED: isovaleryl-CoA dehydrogenase, mitochondrial [Pyrus x bretschneideri]
MSTRG.12133	0.923506	5.53599	5.33336	3.15885	4.90257	4.9725	4.37198	2.64511	3.33442	2.27781	4.7443	3.10561	2.99314	XP_018847199.1 PREDICTED: peptidyl-tRNA hydrolase, mitochondrial-like [Juglans regia]
MSTRG.15102	0.908975	0	0.0649038	0.269183	0	0	0	0.313169	1.36607	0.334603	0.110563	0.432959	0.909918	XP_021676360.1 probable LRR receptor-like serine/threonine-protein kinase At3g47570 [Hevea brasiliensis]
KAB1218987.1	0.930271	0.740267	0.412008	0.996829	0.45819	0.326909	0.330624	1.12408	1.06226	0.937857	0.793814	1.35107	1.19953	XP_018842567.1 PREDICTED: uncharacterized protein LOC109007367 [Juglans regia]
KAB1220140.1	0.90164	0.0170734	0.0104215	0.0792752	0	0.0102214	0.00254006	0.0456663	0.0480355	0.0571658	0.0163082	0.078344	0.0950083	PNY15556.1 hypothetical protein L195_g012255 [Trifolium pratense]
KAB1207883.1	0.907457	15.5328	12.717	22.1536	19.4461	18.3161	17.3128	20.6289	26.1253	25.6365	15.8132	27.326	28.018	XP_018805220.1 PREDICTED: signal recognition particle receptor subunit beta-like [Juglans regia]
MSTRG.13608	0.9382	12.408	16.2665	7.23031	9.77769	14.8604	9.9528	6.10797	5.71248	4.93368	8.68297	6.63532	3.90888	XP_023886400.1 methionine adenosyltransferase 2 subunit beta-like [Quercus suber]
MSTRG.4509	0.915207	1.33859	1.83465	4.3291	3.2711	1.7106	1.68377	6.6289	6.29461	6.06873	2.50383	4.58331	6.46038	-
KAB1200325.1	0.923756	0.278748	0.362821	0.963856	0.226253	0.235971	0.588359	1.13785	1.27013	1.62065	1.02917	2.20533	2.28761	KYP50175.1 Copia protein [Cajanus cajan]
KAB1211575.1	0.913949	2.70244	2.69104	11.0324	4.83983	1.8812	2.79249	16.9363	13.2777	8.80067	7.08541	12.7767	18.3925	POF27063.1 putative disease resistance rpp13-like protein 1 [Quercus suber]
MSTRG.16781	0.912308	6.46565	3.84443	21.3282	12.7646	4.28549	6.91428	32.3492	18.2616	19.0283	13.9667	24.1145	28.9526	XP_021655737.1 putative disease resistance RPP13-like protein 1 isoform X2 [Hevea brasiliensis]
MSTRG.6888	0.90723	5.29822	6.32277	10.5593	8.43207	6.0746	3.87451	13.1412	17.2902	11.2381	7.82179	18.4337	15.8056	XP_018837489.1 PREDICTED: mitochondrial arginine transporter BAC2-like [Juglans regia]
MSTRG.12158	0.91131	0.0150877	0.0127738	1.78197	0.0334365	0.0086953	0.0330146	1.77932	1.05786	1.07303	0.957918	2.81629	2.34379	POF16023.1 hypothetical protein CFP56_60833 [Quercus suber]
MSTRG.7288	0.947873	0.0825178	0.0977666	21.1113	0.0565191	0.153899	0.0838763	16.5163	11.8673	17.4007	8.05414	21.6191	27.2715	-
MSTRG.4600	0.947789	23.4369	25.3178	12.4624	22.1807	21.7173	32.9104	9.64925	11.2297	5.22044	19.7476	0	0.0802697	XP_023907835.1 aldose 1-epimerase [Quercus suber]
KAB1199906.1	0.920618	15.3411	12.1347	6.94455	12.6262	13.8805	13.9279	9.44162	6.20064	5.11017	9.2441	0.0316393	0.0676939	XP_018831569.1 PREDICTED: uncharacterized protein LOC108999206 isoform X1 [Juglans regia]
MSTRG.3640	0.929974	2.36523	1.96428	2.53482	2.39963	2.02421	2.29275	2.68854	2.75692	2.86069	2.23017	2.80533	3.22531	POF15755.1 hypothetical protein CFP56_17961 [Quercus suber]
KAB1227520.1	0.970582	0.4543	0.399472	1.90467	0.318051	0.176629	0.240438	2.2753	2.00182	2.16204	0.975713	2.61704	2.1797	XP_018833063.1 PREDICTED: dihydropyrimidinase-like [Juglans regia]
MSTRG.11837	0.929701	1.62194	1.50635	3.64142	2.4319	2.17145	1.65883	4.31679	5.49208	5.22907	2.39389	5.52954	4.76228	XP_018834804.1 PREDICTED: UPF0481 protein At3g47200-like [Juglans regia]
MSTRG.23785	0.90197	46.9539	36.0078	51.707	52.7306	42.5492	41.4938	53.6292	58.6586	64.2147	49.8266	57.2685	62.7071	XP_018807984.1 PREDICTED: serine/threonine-protein phosphatase PP2A catalytic subunit-like [Juglans regia]
MSTRG.12312	0.962169	0.149098	0.215457	1.77417	0.419843	0.461567	0.265463	1.97746	2.71772	2.78047	0.894517	3.51146	3.1447	XP_023909265.1 uncharacterized protein LOC112020926 [Quercus suber]
KAB1226637.1	0.926913	0.082416	0.0376182	0.64724	0.42006	0.374042	0.190323	0.75372	0.673554	1.00825	0.465022	1.47158	1.01983	XP_012078267.1 amino acid permease 3 [Jatropha curcas]
MSTRG.14591	0.918858	0.718799	0.990706	3.12229	1.54866	1.46417	1.51073	3.11375	3.27064	2.80657	1.8297	2.88613	2.76028	XP_018833304.1 PREDICTED: uncharacterized protein LOC109000762 isoform X1 [Juglans regia]
MSTRG.20166	0.91038	35.9124	35.2216	87.5292	44.2388	43.5439	50.604	87.9667	91.6737	63.8225	64.0695	108.566	96.8604	-
KAB1227838.1	0.920893	0.337959	0.312108	0.924951	0.324174	0.246362	0.528326	1.09552	1.49009	0.906273	0.463502	1.38776	1.88651	XP_018848904.1 PREDICTED: uncharacterized protein LOC109011949 [Juglans regia]
MSTRG.2120	0.963309	0.0600884	0.0850575	3.69495	0.694184	0.835787	1.06852	4.9401	5.29133	5.73138	2.19487	5.51699	8.61365	-
MSTRG.13938	0.919499	0.91446	0.52977	1.76467	1.35676	0.340792	0.305044	2.95205	2.69887	3.45041	1.27004	2.68773	3.60933	XP_023906564.1 probable LRR receptor-like serine/threonine-protein kinase At3g47570 [Quercus suber]
KAB1212164.1	0.979802	0.16561	0.029164	4.68428	0.0224177	0.0759178	0.02821	6.67651	7.17633	6.34384	3.15469	7.57613	9.31304	-
KAB1210930.1	0.910757	0.416687	0.188086	0.657619	0.0867702	0.20684	0.219645	0.71593	0.732098	1.21312	0.561169	1.51049	1.28201	XP_018849482.1 PREDICTED: uncharacterized protein LOC109012352 isoform X1 [Juglans regia]
MSTRG.2442	0.930666	6.03816	5.22863	8.74671	7.38408	6.95031	6.63561	9.47267	8.90858	10.1788	5.78922	9.81094	9.75211	XP_018839742.1 PREDICTED: exosome complex component RRP45A-like isoform X1 [Juglans regia]
KAB1207081.1	0.949668	10.1084	10.6239	12.4889	10.7512	10.3598	9.65702	13.6404	13.2635	13.6221	11.0894	14.3335	13.2312	XP_018835533.1 PREDICTED: cleavage and polyadenylation specificity factor subunit 3-I [Juglans regia]
KAB1204896.1	0.964321	0.0707755	0.0643754	0.689297	0.0884563	0.0490071	0.00513997	0.490501	0.59096	0.566612	0.208823	0.60118	0.727192	XP_018811364.1 PREDICTED: exosome complex component RRP42 isoform X1 [Juglans regia]
KAB1227182.1	0.914471	0.446037	0.562912	1.72665	0.938474	0.660194	0.775774	2.78134	2.19854	2.62903	1.3858	1.74705	2.68619	XP_018842225.1 PREDICTED: TMV resistance protein N-like [Juglans regia]
MSTRG.20148	0.946082	33.4895	32.0143	39.5425	34.2455	32.9934	36.23	38.2657	38.8643	39.2683	34.6981	44.0039	41.1815	XP_018817842.1 PREDICTED: uncharacterized protein LOC108988908 isoform X1 [Juglans regia]
KAB1218982.1	0.926519	0.703169	0.370389	0.882314	0.576495	0.523438	0.272631	1.07593	1.18547	0.970144	0.412919	1.34743	1.3627	XP_018842567.1 PREDICTED: uncharacterized protein LOC109007367 [Juglans regia]
KAB1203166.1	0.90455	0.0348411	0.0257578	0.00220768	0.00787089	0.0274348	0.0207488	0	0	0	0.0170147	0	0	-
KAB1214510.1	0.908772	55.4461	91.6926	20.5627	57.6705	99.421	71.3834	30.8927	42.5906	40.9561	69.7482	11.9206	12.6978	XP_024185323.1 RING-H2 finger protein ATL32-like [Rosa chinensis]
MSTRG.21879	0.916381	2.47776	4.28688	2.00597	4.4711	3.72668	4.28595	0.107882	0.335777	0.110017	3.82997	0.294008	0.237175	XP_018849304.1 PREDICTED: putative disease resistance RPP13-like protein 1 [Juglans regia]
KAB1210672.1	0.902402	0.832808	0.725179	1.25642	0.970148	0.830198	0.847269	1.4083	1.56349	1.14	0.966162	1.45461	1.30593	XP_023889535.1 pentatricopeptide repeat-containing protein At3g60050-like [Quercus suber]
MSTRG.16062	0.908881	2.96054	3.20835	2.69735	3.10825	3.39446	3.29057	2.63642	2.32843	2.69901	2.70873	2.25619	2.25039	XP_018805298.1 PREDICTED: cleavage and polyadenylation specificity factor subunit 1-like isoform X1 [Juglans regia]
MSTRG.17349	0.909663	0.0142086	0	0.554225	0	0	0.0433747	0.446015	0.774349	0.368862	0.137647	1.00515	1.65604	KYP65915.1 Retrovirus-related Pol polyprotein from transposon TNT 1-94 [Cajanus cajan]
MSTRG.16864	0.957471	2.1401	2.17461	2.92961	2.41532	2.07688	2.12388	3.15843	2.94959	3.3529	2.23069	3.05	3.22799	POF10450.1 transcription factor gte1 [Quercus suber]
MSTRG.17964	0.918886	0.456307	0.508816	4.51827	0.318013	0.263829	0.275267	3.89568	2.63864	2.92885	2.27581	5.42075	4.37189	XP_018851279.1 PREDICTED: glutathione S-transferase T3-like [Juglans regia]
MSTRG.20205	0.932384	2.2718	1.70072	4.52591	2.96047	2.49486	2.71432	4.26379	5.17526	5.49598	3.28165	4.47736	8.17587	XP_018822487.1 PREDICTED: inositol-tetrakisphosphate 1-kinase 3-like isoform X4 [Juglans regia]
MSTRG.10651	0.913272	1.26965	1.27946	2.56291	1.31823	0.760355	1.15268	3.23689	2.21879	2.6288	1.79438	2.71283	2.49178	CAN70538.1 hypothetical protein VITISV_040070 [Vitis vinifera]
MSTRG.12458	0.960445	17.5402	15.318	2.64045	10.5831	11.7049	12.2191	1.72981	1.21598	1.07579	9.45094	0.264028	1.13519	-
KAB1200307.1	0.960145	1.35291	0.041563	5.87149	0.376999	0.128442	0.222061	7.15293	8.93144	8.25454	2.2019	6.52858	8.0648	XP_017970138.1 PREDICTED: WAT1-related protein At5g40240 isoform X1 [Theobroma cacao]
KAB1200516.1	0.935458	9.11583	0.697029	14.0586	7.02785	2.17472	1.15356	20.247	18.1052	23.8614	8.38216	20.8968	17.7348	XP_018845848.1 PREDICTED: DNA-damage-repair/toleration protein DRT102-like [Juglans regia]
MSTRG.8667	0.97513	2.29337	2.28334	8.84934	5.6758	3.95127	2.68371	9.6134	8.94949	11.4002	4.82578	12.5556	13.119	POE80109.1 uncharacterized protein CFP56_40595 [Quercus suber]
KAB1212847.1	0.962407	0.0523824	0.0503152	1.37739	0.0340639	0.0308674	0.0686723	1.39829	2.04295	1.78053	0.588796	3.05139	2.71561	XP_023909265.1 uncharacterized protein LOC112020926 [Quercus suber]
KAB1214522.1	0.909213	55.1117	93.0029	22.9935	58.4556	102.317	71.3819	31.1565	41.4462	41.9277	70.2578	10.4707	12.9537	XP_024185323.1 RING-H2 finger protein ATL32-like [Rosa chinensis]
MSTRG.10709	0.902058	3.40848	2.10346	4.31052	3.81936	3.53456	3.4387	5.51762	5.1885	5.12024	3.09119	4.87689	5.98858	XP_018828200.1 PREDICTED: RHOMBOID-like protein 12, mitochondrial [Juglans regia]
MSTRG.13515	0.92328	2.28709	2.25224	6.68386	2.38665	2.39273	2.52074	8.6099	7.42399	5.49059	3.86324	7.70723	6.81995	-
MSTRG.21491	0.94558	0.088666	0.185322	1.99188	0.275124	0.26501	0.253595	2.09653	2.71005	4.32793	1.0392	3.35997	4.24847	XP_018811381.1 PREDICTED: nuclear pore complex protein GP210 isoform X1 [Juglans regia]
KAB1215005.1	0.928153	0.893996	0.256045	1.65847	0.33166	0.437703	0.49437	2.38167	3.12077	1.88517	1.04289	3.14416	3.00766	XP_018813908.1 PREDICTED: THO complex subunit 3 [Juglans regia]
MSTRG.13953	0.90399	149.957	161.494	329.389	179.758	156.469	233.059	313.853	531.148	571.109	272.926	538.455	578.101	XP_018813719.1 PREDICTED: cysteine proteinase COT44-like [Juglans regia]
KAB1226184.1	0.910756	0.0999933	0.0416995	0.130538	0.085528	0.111654	0.102606	0.159885	0.143397	0.187736	0.137605	0.186921	0.206328	XP_018857701.1 PREDICTED: TMV resistance protein N-like, partial [Juglans regia]
MSTRG.1857	0.905385	7.98792	11.9264	17.9686	11.7397	9.91804	6.41897	23.7524	29.3545	28.6762	14.0592	34.827	31.7342	XP_018837489.1 PREDICTED: mitochondrial arginine transporter BAC2-like [Juglans regia]
MSTRG.24281	0.907892	1.68437	1.60797	1.02111	1.78492	2.21841	1.36898	1.11894	0.777904	0.621937	1.13172	0.675515	0.599659	XP_018837064.1 PREDICTED: uncharacterized protein LOC109003407 [Juglans regia]
MSTRG.16746	0.97021	1.54603	1.28611	0.541677	1.36315	1.62721	1.26458	0.299206	0.205451	0	0.830719	0.0543554	0.0214981	XP_023924808.1 receptor-like protein kinase FERONIA [Quercus suber]
KAB1216578.1	0.908576	1.20147	0.915299	1.74879	1.18229	0.82096	1.15526	1.93033	2.25094	1.71281	1.20525	2.14128	1.65746	XP_018822882.1 PREDICTED: putative pentatricopeptide repeat-containing protein At3g15200 [Juglans regia]
KAB1216753.1	0.900201	0.637705	0.64887	1.20246	0.631641	0.437996	0.597057	1.67894	1.22147	1.29131	0.896762	1.27573	1.25218	CAN70538.1 hypothetical protein VITISV_040070 [Vitis vinifera]
MSTRG.7792	0.943222	17.3464	15.5408	3.01927	16.475	12.8498	10.9347	4.73373	1.84491	2.66273	11.2255	2.82681	1.21304	-
MSTRG.20909	0.919338	0.388173	0.802775	1.31736	0.643056	0.813665	0.825589	1.26281	2.6655	1.22898	0.919367	1.67415	2.0531	XP_018842657.1 PREDICTED: uncharacterized protein LOC109007439 [Juglans regia]
MSTRG.7445	0.926219	1.63724	1.40467	4.30903	1.70067	0.965842	1.17117	3.28292	5.48849	5.86402	3.48434	8.42987	6.21731	XP_018814221.1 PREDICTED: 1-aminocyclopropane-1-carboxylate oxidase homolog 1-like [Juglans regia]
KAB1213122.1	0.926093	0.123976	0.259729	1.22548	0.181509	0.321126	0.628429	1.35824	1.30733	1.18474	0.601402	1.15819	1.3069	PKI39694.1 hypothetical protein CRG98_039907 [Punica granatum]
MSTRG.15941	0.925459	1.51226	1.42901	2.31927	1.84702	1.39242	1.50017	2.5555	2.5888	2.12533	1.88216	2.84893	2.32652	XP_023889535.1 pentatricopeptide repeat-containing protein At3g60050-like [Quercus suber]
KAB1199734.1	0.92328	0.0390487	0.0250595	0.0181957	0.0374363	0.0444113	0.0328577	0.00723375	0.00286702	0.0071343	0.0186154	0	0	XP_023881247.1 rust resistance kinase Lr10-like [Quercus suber]
KAB1219007.1	0.919857	0.142916	0.112814	0.0369139	0.0546098	0.156858	0.0945279	0.0241091	0.0115984	0	0.0638024	0.00376562	0.0067978	XP_018848074.1 PREDICTED: monocopper oxidase-like protein SKU5 [Juglans regia]
KAB1207084.1	0.924194	5.6705	5.72562	6.79448	5.60277	4.74201	5.29736	7.48102	7.84824	7.66891	5.96476	7.19044	7.18495	XP_018835533.1 PREDICTED: cleavage and polyadenylation specificity factor subunit 3-I [Juglans regia]
KAB1207315.1	0.912061	0.242705	0.0513605	1.64594	0.440136	0.138839	0.0471433	1.72699	2.3151	4.04265	1.31073	4.0834	6.61931	-
MSTRG.21838	0.943241	9.46876	10.0356	12.5313	12.1033	9.42537	10.6693	12.7084	14.1916	13.7697	11.4838	14.8205	14.0638	XP_018848271.1 PREDICTED: probable protein phosphatase 2C 27 [Juglans regia]
MSTRG.18366	0.912176	0.0264675	0.0481879	1.25556	0.0199719	0.0144287	0.020597	1.29086	2.19092	1.87208	0.614229	2.2596	1.11552	XP_018822974.1 PREDICTED: uncharacterized protein LOC108992786 [Juglans regia]
MSTRG.18786	0.904043	7.97549	9.49894	11.2561	8.60091	8.90419	8.70148	11.796	11.898	11.5911	9.57539	11.6597	10.948	XP_018835533.1 PREDICTED: cleavage and polyadenylation specificity factor subunit 3-I [Juglans regia]
MSTRG.6558	0.914559	1.05031	1.42846	2.15705	1.32083	1.71441	1.14483	2.00448	2.42073	2.53776	1.69261	2.63399	2.41464	XP_018821395.1 PREDICTED: uncharacterized protein LOC108991552 [Juglans regia]
